# Supplementary material for: Vitamin D and Its Metabolites Status before and during Chemotherapy in Caucasian Breast Cancer Patients
Source: Metabolites. 2023 Sep 6;13(9):996. doi: 10.3390/metabo13090996 (PMC10534610; doi:10.3390/metabo13090996)
Supplement: Supplementary file 1 [file metabolites-13-00996-s001.zip]

Archive with 1 entries (1 files):
- metabolites-2540381-supplementary.pdf
